# Supplementary material for: Construction and Validation of Nursing Actions to Integrate Mobile Care–Educational Technology to Assist Individual in Psychic Distress
Source: Int J Environ Res Public Health. 2025 Mar 13;22(3):419. doi: 10.3390/ijerph22030419 (PMC11941836; doi:10.3390/ijerph22030419)
Supplement: Supplementary file 1 [file ijerph-22-00419-s001.zip]

Archive with 7 entries (7 files):
- Additional files-Table S6-Nursing actions for individuals in psychological distress use of psychoactive substances.pdf
- Additional files - Table S1- CREDES.pdf
- Additional files- Questionnare 1.pdf
- Additional files -Table S2 - SEARCH STRATEGY.pdf
- Additional files -Table S3- Nacional and internacional manuals and relevant literature.pdf
- Additional files -Table S4- Nursing actions in the initial assessment of people with psychological distress and De.pdf
- Additional files- Table S5 Nursing actions for individuals in psychological distress complaints associated with an.pdf
